# Supplementary material for: Drying kinetic of industrial cassava flour: Experimental data in view
Source: Data Brief. 2017 Oct 7;15:501–10. doi: 10.1016/j.dib.2017.10.008 (PMC5650651; doi:10.1016/j.dib.2017.10.008)
Supplement: Supplementary file 2 — Supplementary material [file mmc2.csv]

Dewatering	Temperature	Velocity	Replicates	Time_dry	Dry_rate
180min	40degree	1m/s	1	33300	0.00172
180min	40degree	1m/s	2	33290	0.00196
180min	40degree	1m/s	3	33300	0.00184
180min	40degree	1.5m/s	1	33280	0.00202
180min	40degree	1.5m/s	2	33270	0.00218
180min	40degree	1.5m/s	3	33275	0.00219
180min	40degree	2.0m/s	1	19800	0.00254
180min	40degree	2.0m/s	2	19820	0.00244
180min	40degree	2.0m/s	3	19830	0.00273
180min	40degree	2.5m/s	1	19200	0.00289
180min	40degree	2.5m/s	2	19199	0.0028
180min	40degree	2.5m/s	3	19204	0.00298
180min	40degree	3.0m/s	1	17162	0.00291
180min	40degree	3.0m/s	2	17166	0.00294
180min	40degree	3.0m/s	3	17165	0.0291
180min	55degree	1m/s	1	16560	0.00314
180min	55degree	1m/s	2	16560	0.00314
180min	55degree	1m/s	3	16560	0.00321
180min	55degree	1.5m/s	1	15960	0.00326
180min	55degree	1.5m/s	2	15960	0.00315
180min	55degree	1.5m/s	3	15960	0.0032
180min	55degree	2.0m/s	1	15955	0.00332
180min	55degree	2.0m/s	2	15953	0.00343
180min	55degree	2.0m/s	3	15940	0.00331
180min	55degree	2.5m/s	1	13700	0.00338
180min	55degree	2.5m/s	2	13778	0.00338
180min	55degree	2.5m/s	3	13800	0.00339
180min	55degree	3.0m/s	1	13650	0.00342
180min	55degree	3.0m/s	2	13650	0.00353
180min	55degree	3.0m/s	3	13650	0.00324
180min	70degree	1m/s	1	13645	0.00349
180min	70degree	1m/s	2	13642	0.0034
180min	70degree	1m/s	3	13643	0.00349
180min	70degree	1.5m/s	1	13560	0.00365
180min	70degree	1.5m/s	2	13560	0.00369
180min	70degree	1.5m/s	3	13560	0.0037
180min	70degree	2.0m/s	1	13500	0.00388
180min	70degree	2.0m/s	2	13500	0.00381
180min	70degree	2.0m/s	3	13500	0.00393
180min	70degree	2.5m/s	1	12840	0.00397
180min	70degree	2.5m/s	2	12840	0.00398
180min	70degree	2.5m/s	3	12840	0.00399
180min	70degree	3.0m/s	1	12740	0.00419
180min	70degree	3.0m/s	2	12740	0.00422
180min	70degree	3.0m/s	3	12710	0.00418
180min	85degree	1m/s	1	12570	0.0042
180min	85degree	1m/s	2	12570	0.00426
180min	85degree	1m/s	3	12570	0.00425
180min	85degree	1.5m/s	1	12090	0.00427
180min	85degree	1.5m/s	2	12090	0.00429
180min	85degree	1.5m/s	3	12090	0.00428
180min	85degree	2.0m/s	1	11970	0.00429
180min	85degree	2.0m/s	2	11970	0.00429
180min	85degree	2.0m/s	3	11970	0.0043
180min	85degree	2.5m/s	1	10710	0.00432
180min	85degree	2.5m/s	2	10710	0.00431
180min	85degree	2.5m/s	3	10710	0.00432
180min	85degree	3.0m/s	1	10350	0.00437
180min	85degree	3.0m/s	2	10350	0.00436
180min	100degree	3.0m/s	3	10350	0.00437
180min	100degree	1m/s	1	10260	0.00439
180min	100degree	1m/s	2	10260	0.0044
180min	100degree	1m/s	3	10260	0.00439
180min	100degree	1.5m/s	1	10200	0.00443
180min	100degree	1.5m/s	2	10200	0.00443
180min	100degree	1.5m/s	3	10200	0.00445
180min	100degree	2.0m/s	1	9510	0.00444
180min	100degree	2.0m/s	2	9510	0.00455
180min	100degree	2.0m/s	3	9510	0.00454
180min	100degree	2.5m/s	1	9420	0.00454
180min	100degree	2.5m/s	2	9420	0.00459
180min	100degree	2.5m/s	3	9420	0.00458
180min	100degree	3.0m/s	1	9360	0.00459
180min	100degree	3.0m/s	2	9360	0.00461
180min	100degree	3.0m/s	3	9360	0.00462
150min	40degree	1m/s	1	8640	0.00346
150min	40degree	1m/s	2	8640	0.00347
150min	40degree	1m/s	3	8640	0.00347
150min	40degree	1.5m/s	1	8280	0.00348
150min	40degree	1.5m/s	2	8280	0.00351
150min	40degree	1.5m/s	3	8280	0.00352
150min	40degree	2.0m/s	1	8250	0.00352
150min	40degree	2.0m/s	2	8250	0.00353
150min	40degree	2.0m/s	3	8250	0.00355
150min	40degree	2.5m/s	1	8220	0.00359
150min	40degree	2.5m/s	2	8220	0.0036
150min	40degree	2.5m/s	3	8220	0.00361
150min	40degree	3.0m/s	1	8160	0.00363
150min	40degree	3.0m/s	2	8160	0.00365
150min	40degree	3.0m/s	3	8160	0.00366
150min	55degree	1m/s	1	8130	0.00378
150min	55degree	1m/s	2	8130	0.00382
150min	55degree	1m/s	3	8130	0.00384
150min	55degree	1.5m/s	1	7830	0.00392
150min	55degree	1.5m/s	2	7830	0.00395
150min	55degree	1.5m/s	3	7830	0.00395
150min	55degree	2.0m/s	1	7620	0.00418
150min	55degree	2.0m/s	2	7620	0.00434
150min	55degree	2.0m/s	3	7620	0.00443
150min	55degree	2.5m/s	1	7560	0.00454
150min	55degree	2.5m/s	2	7560	0.00459
150min	55degree	2.5m/s	3	7560	0.00458
150min	55degree	3.0m/s	1	7350	0.00469
150min	55degree	3.0m/s	2	7350	0.0047
150min	55degree	3.0m/s	3	7350	0.00474
150min	70degree	1m/s	1	7290	0.00476
150min	70degree	1m/s	2	7290	0.00477
150min	70degree	1m/s	3	7290	0.00478
150min	70degree	1.5m/s	1	6690	0.0048
150min	70degree	1.5m/s	2	6690	0.00483
150min	70degree	1.5m/s	3	6690	0.00485
150min	70degree	2.0m/s	1	6660	0.00492
150min	70degree	2.0m/s	2	6660	0.00496
150min	70degree	2.0m/s	3	6660	0.00496
150min	70degree	2.5m/s	1	6600	0.00514
150min	70degree	2.5m/s	2	6600	0.00528
150min	70degree	2.5m/s	3	6600	0.00531
150min	70degree	3.0m/s	1	6540	0.00542
150min	70degree	3.0m/s	2	6540	0.00543
150min	70degree	3.0m/s	3	6540	0.00544
150min	85degree	1m/s	1	6420	0.00557
150min	85degree	1m/s	2	6420	0.00558
150min	85degree	1m/s	3	6420	0.00559
150min	85degree	1.5m/s	1	6390	0.00621
150min	85degree	1.5m/s	2	6390	0.00627
150min	85degree	1.5m/s	3	6390	0.00629
150min	85degree	2.0m/s	1	6330	0.00632
150min	85degree	2.0m/s	2	6330	0.00642
150min	85degree	2.0m/s	3	6330	0.00652
150min	85degree	2.5m/s	1	6030	0.00684
150min	85degree	2.5m/s	2	6030	0.00687
150min	85degree	2.5m/s	3	6030	0.00686
150min	85degree	3.0m/s	1	6000	0.00695
150min	85degree	3.0m/s	2	6000	0.00697
150min	85degree	3.0m/s	3	6000	0.007
150min	100degree	1m/s	1	5880	0.0072
150min	100degree	1m/s	2	5880	0.0074
150min	100degree	1m/s	3	5880	0.00744
150min	100degree	1.5m/s	1	5850	0.00868
150min	100degree	1.5m/s	2	5850	0.00869
150min	100degree	1.5m/s	3	5850	0.00873
150min	100degree	2.0m/s	1	5820	0.00876
150min	100degree	2.0m/s	2	5820	0.00882
150min	100degree	2.0m/s	3	5820	0.00885
150min	100degree	2.5m/s	1	5790	0.00891
150min	100degree	2.5m/s	2	5790	0.00894
150min	100degree	2.5m/s	3	5790	0.00896
150min	100degree	3.0m/s	1	5760	0.00923
150min	100degree	3.0m/s	2	5760	0.00923
150min	100degree	3.0m/s	3	5760	0.00925
120min	40degree	1m/s	1	5745	0.0072
120min	40degree	1m/s	2	5745	0.0074
120min	40degree	1m/s	3	5745	0.00744
120min	40degree	1.5m/s	1	5730	0.00868
120min	40degree	1.5m/s	2	5730	0.00869
120min	40degree	1.5m/s	3	5730	0.00873
120min	40degree	2.0m/s	1	5550	0.00876
120min	40degree	2.0m/s	2	5550	0.00882
120min	40degree	2.0m/s	3	5550	0.00885
120min	40degree	2.5m/s	1	5520	0.00891
120min	40degree	2.5m/s	2	5520	0.00894
120min	40degree	2.5m/s	3	5520	0.00896
120min	40degree	3.0m/s	1	5460	0.00923
120min	40degree	3.0m/s	2	5460	0.00923
120min	40degree	3.0m/s	3	5460	0.00925
120min	55degree	1m/s	1	5440	0.00985
120min	55degree	1m/s	2	5440	0.00985
120min	55degree	1m/s	3	5440	0.00987
120min	55degree	1.5m/s	1	5430	0.00992
120min	55degree	1.5m/s	2	5430	0.00995
120min	55degree	1.5m/s	3	5430	0.00997
120min	55degree	2.0m/s	1	5220	0.01259
120min	55degree	2.0m/s	2	5220	0.01245
120min	55degree	2.0m/s	3	5220	0.01279
120min	55degree	2.5m/s	1	4980	0.01289
120min	55degree	2.5m/s	2	4980	0.01297
120min	55degree	2.5m/s	3	4980	0.01299
120min	55degree	3.0m/s	1	4890	0.01301
120min	55degree	3.0m/s	2	4890	0.01303
120min	55degree	3.0m/s	3	4890	0.01305
120min	70degree	1m/s	1	4860	0.01338
120min	70degree	1m/s	2	4860	0.01346
120min	70degree	1m/s	3	4860	0.01367
120min	70degree	1.5m/s	1	4830	0.01387
120min	70degree	1.5m/s	2	4830	0.01389
120min	70degree	1.5m/s	3	4830	0.0139
120min	70degree	2.0m/s	1	4800	0.014
120min	70degree	2.0m/s	2	4800	0.01403
120min	70degree	2.0m/s	3	4800	0.01405
120min	70degree	2.5m/s	1	4800	0.01406
120min	70degree	2.5m/s	2	4800	0.01407
120min	70degree	2.5m/s	3	4800	0.01408
120min	70degree	3.0m/s	1	4790	0.01417
120min	70degree	3.0m/s	2	4790	0.01428
120min	70degree	3.0m/s	3	4790	0.0143
120min	85degree	1m/s	1	4770	0.0144
120min	85degree	1m/s	2	4770	0.0145
120min	85degree	1m/s	3	4770	0.01456
120min	85degree	1.5m/s	1	4740	0.01466
120min	85degree	1.5m/s	2	4740	0.01474
120min	85degree	1.5m/s	3	4740	0.0147
120min	85degree	2.0m/s	1	4440	0.01489
120min	85degree	2.0m/s	2	4440	0.01493
120min	85degree	2.0m/s	3	4440	0.01495
120min	85degree	2.5m/s	1	4410	0.01491
120min	85degree	2.5m/s	2	4410	0.01499
120min	85degree	2.5m/s	3	4410	0.015
120min	85degree	3.0m/s	1	4380	0.0154
120min	85degree	3.0m/s	2	4380	0.01546
120min	85degree	3.0m/s	3	4380	0.01544
120min	100degree	1m/s	1	4350	0.01577
120min	100degree	1m/s	2	4350	0.01579
120min	100degree	1m/s	3	4350	0.01587
120min	100degree	1.5m/s	1	4260	0.0159
120min	100degree	1.5m/s	2	4260	0.01595
120min	100degree	1.5m/s	3	4260	0.01599
120min	100degree	2.0m/s	1	4020	0.01629
120min	100degree	2.0m/s	2	4020	0.01666
120min	100degree	2.0m/s	3	4020	0.01654
120min	100degree	2.5m/s	1	3840	0.01672
120min	100degree	2.5m/s	2	3840	0.01682
120min	100degree	2.5m/s	3	3840	0.01681
120min	100degree	3.0m/s	1	3150	0.01688
120min	100degree	3.0m/s	2	3150	0.01693
120min	100degree	3.0m/s	3	3150	0.01699
90min	40degree	1m/s	1	3090	0.01577
90min	40degree	1m/s	2	3090	0.01579
90min	40degree	1m/s	3	3090	0.01587
90min	40degree	1.5m/s	1	3000	0.0159
90min	40degree	1.5m/s	2	3000	0.01595
90min	40degree	1.5m/s	3	3000	0.01599
90min	40degree	2.0m/s	1	2970	0.01629
90min	40degree	2.0m/s	2	2970	0.01666
90min	40degree	2.0m/s	3	2970	0.01654
90min	40degree	2.5m/s	1	2910	0.01672
90min	40degree	2.5m/s	2	2910	0.01682
90min	40degree	2.5m/s	3	2910	0.01681
90min	40degree	3.0m/s	1	2850	0.01688
90min	40degree	3.0m/s	2	2850	0.01693
90min	40degree	3.0m/s	3	2850	0.01699
90min	55degree	1m/s	1	2790	0.01731
90min	55degree	1m/s	2	2790	0.01741
90min	55degree	1m/s	3	2790	0.01764
90min	55degree	1.5m/s	1	2550	0.01765
90min	55degree	1.5m/s	2	2550	0.01771
90min	55degree	1.5m/s	3	2550	0.01781
90min	55degree	2.0m/s	1	2520	0.01791
90min	55degree	2.0m/s	2	2520	0.01794
90min	55degree	2.0m/s	3	2520	0.01796
90min	55degree	2.5m/s	1	2490	0.018
90min	55degree	2.5m/s	2	2490	0.01817
90min	55degree	2.5m/s	3	2490	0.01964
90min	55degree	3.0m/s	1	2460	0.02284
90min	55degree	3.0m/s	2	2460	0.02287
90min	55degree	3.0m/s	3	2460	0.02299
90min	70degree	1m/s	1	2430	0.02307
90min	70degree	1m/s	2	2430	0.02318
90min	70degree	1m/s	3	2430	0.0233
90min	70degree	1.5m/s	1	2400	0.02373
90min	70degree	1.5m/s	2	2400	0.02359
90min	70degree	1.5m/s	3	2400	0.0238
90min	70degree	2.0m/s	1	2340	0.02396
90min	70degree	2.0m/s	2	2340	0.02399
90min	70degree	2.0m/s	3	2340	0.02396
90min	70degree	2.5m/s	1	2310	0.02411
90min	70degree	2.5m/s	2	2310	0.02414
90min	70degree	2.5m/s	3	2310	0.02414
90min	70degree	3.0m/s	1	2280	0.02455
90min	70degree	3.0m/s	2	2280	0.02458
90min	70degree	3.0m/s	3	2280	0.02462
90min	85degree	1m/s	1	2250	0.0248
90min	85degree	1m/s	2	2250	0.02484
90min	85degree	1m/s	3	2250	0.02484
90min	85degree	1.5m/s	1	2220	0.02531
90min	85degree	1.5m/s	2	2220	0.02577
90min	85degree	1.5m/s	3	2220	0.02588
90min	85degree	2.0m/s	1	2190	0.02599
90min	85degree	2.0m/s	2	2190	0.02632
90min	85degree	2.0m/s	3	2190	0.02635
90min	85degree	2.5m/s	1	2160	0.02683
90min	85degree	2.5m/s	2	2160	0.02689
90min	85degree	2.5m/s	3	2160	0.03195
90min	85degree	3.0m/s	1	2100	0.03429
90min	85degree	3.0m/s	2	2100	0.03652
90min	85degree	3.0m/s	3	2100	0.0387
90min	100degree	1m/s	1	2070	0.03908
90min	100degree	1m/s	2	2070	0.03991
90min	100degree	1m/s	3	2070	0.04081
90min	100degree	1.5m/s	1	1980	0.04929
90min	100degree	1.5m/s	2	1980	0.04971
90min	100degree	1.5m/s	3	1980	0.04991
90min	100degree	2.0m/s	1	1980	0.05203
90min	100degree	2.0m/s	2	1980	0.05886
90min	100degree	2.0m/s	3	1980	0.05922
90min	100degree	2.5m/s	1	1950	0.06713
90min	100degree	2.5m/s	2	1950	0.06911
90min	100degree	2.5m/s	3	1950	0.06992
90min	100degree	3.0m/s	1	1890	0.07514
90min	100degree	3.0m/s	2	1890	0.07917
90min	100degree	3.0m/s	3	1890	0.08866
60min	40degree	1m/s	1	1800	0.05203
60min	40degree	1m/s	2	1800	0.05886
60min	40degree	1m/s	3	1800	0.05922
60min	40degree	1.5m/s	1	1770	0.06713
60min	40degree	1.5m/s	2	1770	0.06911
60min	40degree	1.5m/s	3	1770	0.06992
60min	40degree	2.0m/s	1	1740	0.07514
60min	40degree	2.0m/s	2	1740	0.07917
60min	40degree	2.0m/s	3	1740	0.08866
60min	40degree	2.5m/s	1	1710	0.08965
60min	40degree	2.5m/s	2	1710	0.0897
60min	40degree	2.5m/s	3	1710	0.08999
60min	40degree	3.0m/s	1	1650	0.09029
60min	40degree	3.0m/s	2	1650	0.09305
60min	40degree	3.0m/s	3	1650	0.09406
60min	55degree	1m/s	1	1620	0.09707
60min	55degree	1m/s	2	1620	0.09728
60min	55degree	1m/s	3	1620	0.09727
60min	55degree	1.5m/s	1	1590	0.09808
60min	55degree	1.5m/s	2	1590	0.09804
60min	55degree	1.5m/s	3	1590	0.0987
60min	55degree	2.0m/s	1	1575	0.0997
60min	55degree	2.0m/s	2	1575	0.0999
60min	55degree	2.0m/s	3	1575	0.10252
60min	55degree	2.5m/s	1	1570	0.12929
60min	55degree	2.5m/s	2	1570	0.12801
60min	55degree	2.5m/s	3	1570	0.1287
60min	55degree	3.0m/s	1	1560	0.1288
60min	55degree	3.0m/s	2	1560	0.12902
60min	55degree	3.0m/s	3	1560	0.1293
60min	70degree	1m/s	1	1530	0.1295
60min	70degree	1m/s	2	1530	0.13061
60min	70degree	1m/s	3	1530	0.13403
60min	70degree	1.5m/s	1	1495	0.1345
60min	70degree	1.5m/s	2	1495	0.135
60min	70degree	1.5m/s	3	1495	0.1351
60min	70degree	2.0m/s	1	1465	0.13592
60min	70degree	2.0m/s	2	1465	0.13602
60min	70degree	2.0m/s	3	1465	0.137
60min	70degree	2.5m/s	1	1440	0.13741
60min	70degree	2.5m/s	2	1440	0.13864
60min	70degree	2.5m/s	3	1440	0.13907
60min	70degree	3.0m/s	1	1380	0.13997
60min	70degree	3.0m/s	2	1380	0.1402
60min	70degree	3.0m/s	3	1380	0.14202
60min	85degree	1m/s	1	1365	0.14495
60min	85degree	1m/s	2	1365	0.14602
60min	85degree	1m/s	3	1365	0.14706
60min	85degree	1.5m/s	1	1350	0.14903
60min	85degree	1.5m/s	2	1350	0.1498
60min	85degree	1.5m/s	3	1350	0.15005
60min	85degree	2.0m/s	1	1230	0.153
60min	85degree	2.0m/s	2	1230	0.154
60min	85degree	2.0m/s	3	1230	0.155
60min	85degree	2.5m/s	1	1140	0.15801
60min	85degree	2.5m/s	2	1140	0.159
60min	85degree	2.5m/s	3	1140	0.16004
60min	85degree	3.0m/s	1	1110	0.16301
60min	85degree	3.0m/s	2	1110	0.166
60min	85degree	3.0m/s	3	1110	0.167
60min	100degree	1m/s	1	1080	0.16801
60min	100degree	1m/s	2	1080	0.16932
60min	100degree	1m/s	3	1080	0.1695
60min	100degree	1.5m/s	1	1020	0.17006
60min	100degree	1.5m/s	2	990	0.17142
60min	100degree	1.5m/s	3	1020	0.17794
60min	100degree	2.0m/s	1	990	0.17901
60min	100degree	2.0m/s	2	990	0.17964
60min	100degree	2.0m/s	3	1021	0.18016
60min	100degree	2.5m/s	1	960	0.18052
60min	100degree	2.5m/s	2	990	0.18098
60min	100degree	2.5m/s	3	960	0.18101
60min	100degree	3.0m/s	1	870	0.18202
60min	100degree	3.0m/s	2	890	0.18209
60min	100degree	3.0m/s	3	870	0.18205
